# Supplementary material for: A mobile system for quantifying the spatial variability of the surface energy balance: design and application
Source: Int J Biometeorol. 2014 Jul 26;59(5):617–27. doi: 10.1007/s00484-014-0875-8 (PMC4429021; doi:10.1007/s00484-014-0875-8)
Supplement: Supplementary file 1 — (CR1 5 kb) [file 484_2014_875_MOESM1_ESM.cr1]

'CR1000 Series Datalogger
'*****************************************************************
'               Mobile net radiation measurements
'*****************************************************************
'                    last edit: 06.06.2011
'*****************************************************************
'Georg Wohlfahrt
'University of Innsbruck
'Institute of Ecology
'Sternwartestr. 15
'6020 Innsbruck
'AUSTRIA
'Phone: ++43-512-5075977
'Fax: ++43-512-5072715
'Cell phone: ++43-664-4162207
'Email: Georg.Wohlfahrt@uibk.ac.at
'*****************************************************************
'The system consists of:
'1 CR1000 data logger
'1 net radiometer (NR01, Hukseflux) + 4WPB100 (CSI)
'1 air temperature/humidity sensor (HMP45C, CSI)
'1 soil temperature sensor (107T, CSI)
'1 soil water content sensor (SM300, delta-T)
'1 2d wind sensor (Windsonic, Gill)
'1 trigger
'1 buzzer
'*****************************************************************
'the system is intended for mobile measurements (for quantifying 
'spatial variability) of net radiation, soil and air temperature
'in support of remotely sensed surface temperatures;
'the operator carries the logger in a backpack with the air temperature
'sensor protruding from the backpack at a height of 2m; at the
'measurement points the soil temperature sensor is inserted into the
'soil and the net radiometer is hold above the vegetation and then
'one or more measurements are collected by pressing the trigger;
'a successful measurement is indicated by noise from the buzzer
'*****************************************************************
'wiring:
'*****************************************************************
'NR01 net radiation:
'Pyranometer up: 1H - red, 1L - blue (connected to G)
'Pyranometer dn: 2H - white, 2L - green (connected to G)
'Pyrgeometer up: 3H - brown, 3L - yellow (connected to G)
'Pyrgeometer dn: 4H - pink, 4L - grey (connected to G)
'4WPB100: Wire - EX1, H - 5H, L - 5L, G - G
'Pt100 Exc: 4WPPB100 L - red, 4WPB100 G - blue
'Pt100 Signal: 6H - white, 6L - green
'signal ground: silver (cable 1), pink, grey, silver (cable 2)
'
'HMP45C air temperature: 
'7H - white, 7L - blue
'G - black, SW12V - red, shield - AG
'(note that relative humdity is not used)
'
'107T soil temperature:
'EX2 - black
'8H - red
'AG - white, clear
'
'SM300 soil water content:
'8L - blue, AG - black
'G - brown, SW12V - white, shield - G
'(note that soil temperature (grey) is not used)
'
'Windsonic:
'C3 - green
'G - black, SW12V - red, G - clear
'
'trigger:
'C1
'
'buzzer:
'C2
'*************************** Declarations ************************
Public PTemp, batt_volt
Public trigger
Public netrad(5)
Dim Rs_R0
Public TA
Public TS
Public Tsurf
Public SWC(2)
Public Windsonic(3)

Const SI = 5'scan interval (s)
'net radiometer calibration factors 1404
Const cf_SWup = 1/0.0111 'Pyranometer up
Const cf_SWdn = 1/0.013 'Pyranometer dn
Const cf_LWup = 1/0.0084 'Pyrgeometer up
Const cf_LWdn = 1/0.0105 'Pyrgeometer dn

'Define Data Tables
DataTable (datafile,1,-1)
	Sample (1,batt_volt,FP2)
	FieldNames "BattVolt"
	Sample (1,PTemp,FP2)
	FieldNames "Tlogger"
	Sample (5,netrad(1),FP2)
	FieldNames "SWup, SWdn, LWup, LWdn, Tsens"
	Sample (1,TA,FP2)
	FieldNames "Tair"
	Sample (1,TS,FP2)
	FieldNames "Tsoil"
	Sample (1,Tsurf,FP2)
	FieldNames "Tsurf"
	Sample (2,SWC(1),FP2)
	FieldNames "SWC_mV, SWC_vol"
	Sample (2,Windsonic(1),FP2)
	FieldNames "Udir, Uspeed"
	Maximum (1,Windsonic(3),FP2,False,False)
	FieldNames "Max_QC"
EndTable


'*************************** Main Program ************************
BeginProg
	Scan (SI,Sec,0,0)
    PortGet (trigger,1) 'read status of port 1
    If trigger = 1 Then 'take measurements if triggered
		  PanelTemp (PTemp,250)
		  Battery (Batt_volt)

		  'net radiation (four components and sensor temperature)
		  VoltDiff (netrad(1),1,AutoRange,1,True,0,_50Hz,cf_SWup,0) 'SW up (J/m2s)
		  VoltDiff (netrad(2),1,AutoRange,2,True,0,_50Hz,cf_SWdn,0) 'SW down (J/m2s)
		  VoltDiff (netrad(3),1,mV7_5,3,True,0,_50Hz,cf_LWup,0) 'LW (J/m2s)
		  VoltDiff (netrad(4),1,mV7_5,4,True,0,_50Hz,cf_LWdn,0) 'LW down (J/m2s)
		  BrHalf4W (Rs_R0,1,mV25,mV25,5,Vx1,1,2100,True,True,0,250,1,0)
		  PRT (netrad(5),1,Rs_R0,1,0) 'sensor temperature (degC)
		  netrad(3) = netrad(3) + 5.67*10^-8 * (273.15+netrad(5))^4 'correct LW up for sensor temperature (J/m2s)
		  netrad(4) = netrad(4) + 5.67*10^-8 * (273.15+netrad(5))^4 'correct LW dn for sensor temperature (J/m2s)
		  Tsurf = (netrad(4)/(5.67*10^-8))^0.25 - 273.15

		  SW12 (1) 'turn on 12V
		  Delay (0,1,Sec) 'warm-up time
		  
		  'air temperature (degC)
		  VoltDiff (TA,1,mV2500,7,True ,0,_50Hz,0.1,-40)
		  
		  'soil temperature (degC)
		  Therm107 (TS,1,15,Vx2,0,_50Hz,1,0)
		  
		  'soil water content (m3/m3)
		  VoltSe (SWC(1),1,mV2500,16,1,0,250,1,0)'(mV)
		  SWC(2) = SWC(1) * 0.001'(V)
		  SWC(2) = -0.071 + 1.77*SWC(2) - 3.995*SWC(2)^2 + 6.098*SWC(2)^3 - 4.319*SWC(2)^4 + 1.157*SWC(2)^5'(m3/m3)
		  
		  'wind speed and direction (m/s, deg)
		  SDI12Recorder (Windsonic(),3,0,"R0!",1,0)
		  
		  SW12 (0) ' turn off 12V
		  
		  'output data record
		  CallTable datafile
		  
		  'noise from buzzer indicates that measurements are finished
		  PortSet (2,1)'turn on buzzer (supply with 5V)
		  Delay (1,500,mSec) 'buzz for 0.5s
		  PortSet (2,0)'turn off buzzer
		  
		EndIf
	NextScan
EndProg
